# Supplementary material for: Charge-Engineered LPS-Targeting Magnetic Nano-adsorbents with Optimized Harvesting Strategy Advance Sepsis Blood Purification Nanotherapeutic
Source: Research (Wash D C). 2025 Dec 8;8:0991. doi: 10.34133/research.0991 (PMC12682954; doi:10.34133/research.0991)
Supplement: Supplementary 1 — Supplementary Methods Figs. S1 to S46 Tables S1 to S6 Movies S1 and S2 [file research.0991.f1.zip]

Archive with 3 entries (3 files):
- Supplemental information.docx
- Video S1.mp4
- Video S2.mp4
